# Supplementary material for: Mitochondrial arginase-2 is essential for IL-10 metabolic reprogramming of inflammatory macrophages
Source: Nat Commun. 2021 Mar 5;12:1460. doi: 10.1038/s41467-021-21617-2 (PMC7936006; doi:10.1038/s41467-021-21617-2)
Supplement: Supplementary file 4 — Source data [file 41467_2021_21617_MOESM4_ESM.xlsx]

## Sheet: Fig. 1c
Figure 1
Figure 1 c
Mimic						Antagomir
NC			miR-155			NC			miR-155
84.0355	96.7697	90.5613	25.7968	21.045	37.4068	92.3776	98.7767	87.8174	181.076	135.178	190.71
99.379	99.0249	105.664	21.0046	21.8436	30.5357	99.7651	94.9773	101.244	163.007	159	156.851
116.585	104.205	103.775	19.801	20.7105	27.4633	107.857	106.246	110.939	167.085	148.962	196.764

## Sheet: Fig. 1d
Figure 1 d
Anti-Arg2 mouse (Invitrogen : Cat# MA5-27815, RRID:AB_2735112) 1:1000
Anti-Arg1 rabbit (Invitrogen: Cat# PA5-85267, RRID:AB_2792410) 1:1000
Anti-rat Tubulin (Abcam Cat# ab6160, RRID:AB_305328) 1:8000

## Sheet: Fig. 1e
Figure 1
Figure 1 e
	Arg1			Arg2
CTL	1	1	1	1	1	1
LPS	0.983684	1.80972	0.598039	3.20345	3.43097	2.82716
LPS+IL-10	8.1086	12.6266	15.2247	10.639	10.5785	11.853
IL-10	4.29805	3.45631	1.31369	5.19362	5.52698	2.27938

## Sheet: Fig. 1f
Figure 1 f
Anti-Arg2 mouse (Invitrogen : Cat# MA5-27815, RRID:AB_2735112) 1:1000
Anti-Arg1 rabbit (Invitrogen: Cat# PA5-85267, RRID:AB_2792410) 1:1000
Anti-rat Tubulin (Abcam Cat# ab6160, RRID:AB_305328) 1:8000

## Sheet: Fig. 1g
Figure 1
Figure 1 g
CTL	LPS	LPS+IL-10	IL-10
1.31279	2.00651	5.16362	2.18245
0.849639	2.03594	4.32199	2.28942
0.83757	2.4013	4.19515	1.05306

## Sheet: Fig. 1h
Figure 1 h
Anti-Arg2 (Abcam Cat# ab137069, RRID:AB_2848115) 1:1000
Anti-Arg1 rabbit (Invitrogen: Cat# PA5-85267, RRID:AB_2792410) 1:1000
Anti-mouse beta actin (Sigma Cat# A5441, RRID:AB_476744) 1:8000
*Beta Actin was imaged using fluorescence, instead of tubulin for human THP-1 samples as a loading control. Tubulin didn’t show uniform loading in human samples.

## Sheet: Fig. 1i
Figure 1 i
Anti-Arg2 mouse (Invitrogen : Cat# MA5-27815, RRID:AB_2735112) 1:1000
Anti-Arg1 rabbit (Invitrogen: Cat# PA5-85267, RRID:AB_2792410) 1:1000
Anti-rat Tubulin (Abcam Cat# ab6160, RRID:AB_305328) 1:8000

## Sheet: Fig. 1j
Figure 1 j
Anti-Arg2 mouse (Invitrogen : Cat# MA5-27815, RRID:AB_2735112) 1:1000
Anti-Arg1 rabbit (Invitrogen: Cat# PA5-85267, RRID:AB_2792410) 1:1000
Anti-rat Tubulin (Abcam Cat# ab6160, RRID:AB_305328) 1:8000

## Sheet: Fig. 1k
Figure 1
Figure 1 k
	n=1	n=2	n=3	n=4	n=5	n=6
CTL	0.391365	0.107434	0.080027	0.722422	0.957261	0.766652
LPS	3.51023	4.96716	5.51748	2.62852	2.92654	2.94234
LPS+IL-10	17.4447	14.7984	18.3931	9.93488	9.67055	12.1611
IL-10	1.16642	1.56327	0.346418	1.95665	1.03624	1.09206

## Sheet: Fig. 1l
Figure 1
Figure 1 l
	WT			Arg2-/-
CTL	2.27678	3.1116	3.58356	2.86021	2.79617	2.91238
LPS+IL10	22.3646	20.1234	20.0926	6.27538	6.97501	8.95534

[truncated: 61 more sheets: Fig. 2a, Fig. 2b, Fig. 2c, Fig. 2d, Fig. 2e, Fig. 2f, Fig. 3a, Fig. 3b, Fig. 3c, Fig. 3d, Fig. 3e, Fig. 3f, Fig. 3g, Fig. 3h, Fig. 3i, Fig. 3j, Fig. 3k, Fig. 4a, Fig. 4b, Fig. 4c …]
